# Supplementary material for: Effects of Acibenzolar-S-methyl on the Probing Behaviour and Mortality of Cacopsylla pyri on Pear Plants
Source: Insects. 2022 Jun 6;13(6):525. doi: 10.3390/insects13060525 (PMC9225062; doi:10.3390/insects13060525)
Supplement: Supplementary file 1 [file insects-13-00525-s001.zip]

Archive with 1 entries (1 files):
- insects-1686440-supplementary.pdf
